# Supplementary material for: Sociodemographic and Population Exposure to Upstream Oil and Gas Operations in Canada
Source: Int J Environ Res Public Health. 2024 Dec 19;21(12):1692. doi: 10.3390/ijerph21121692 (PMC11675219; doi:10.3390/ijerph21121692)
Supplement: Supplementary file 1 [file ijerph-21-01692-s001.zip]

Archive with 1 entries (1 files):
- ijerph-3341977-supplementary.pdf
